# Supplementary material for: Association of Thiazide Use in Patients with Hypertension with Overall Fracture Risk: A Population-Based Cohort Study
Source: J Clin Med. 2022 Jun 9;11(12):3304. doi: 10.3390/jcm11123304 (PMC9225296; doi:10.3390/jcm11123304)
Supplement: Supplementary file 1 [file jcm-11-03304-s001.zip]

Archive with 1 entries (1 files):
- jcm-1721624-supplementary.pdf
